# Supplementary material for: Instant Coffee Is Negatively Associated with Telomere Length: Finding from Observational and Mendelian Randomization Analyses of UK Biobank
Source: Nutrients. 2023 Mar 10;15(6):1354. doi: 10.3390/nu15061354 (PMC10055626; doi:10.3390/nu15061354)
Supplement: Supplementary file 1 [file nutrients-15-01354-s001.zip]

Archive with 1 entries (1 files):
- nutrients-2228600-supplementary.pdf
